# Supplementary material for: Nonadiabatic Derivative Couplings Calculated Using Information of Potential Energy Surfaces without Wavefunctions: Ab Initio and Machine Learning Implementations
Source: Molecules. 2023 May 21;28(10):4222. doi: 10.3390/molecules28104222 (PMC10223463; doi:10.3390/molecules28104222)
Supplement: Supplementary file 1 [file molecules-28-04222-s001.zip]

Archive with 1 entries (1 files):
- molecules-2383339-supplementary.pdf
